# Supplementary material for: The Prevalence of Amnestic and Non-Amnestic Mild Cognitive Impairment and Its Association with Different Lifestyle Factors in a South Italian Elderly Population
Source: Int J Environ Res Public Health. 2022 Mar 6;19(5):3097. doi: 10.3390/ijerph19053097 (PMC8910691; doi:10.3390/ijerph19053097)
Supplement: Supplementary file 1 [file ijerph-19-03097-s001.zip]

Archive with 1 entries (1 files):
- ijerph-1571929-supplementary.pdf
